# Supplementary material for: The Feasibility of Animal-Based Indicators of Consciousness and Unconsciousness for Stunning in Sheep: A Systematic Review
Source: Animals (Basel). 2023 Apr 18;13(8):1395. doi: 10.3390/ani13081395 (PMC10134993; doi:10.3390/ani13081395)
Supplement: Supplementary file 1 [file animals-13-01395-s001.zip]

Archive with 2 entries (2 files):
- Data_sheet_S2.xlsx
- PRISMA_checklist_S1.pdf
